# Supplementary material for: The acquisition of novel N-glycosylation sites in conserved proteins during human evolution
Source: BMC Bioinformatics. 2015 Jan 28;16(1):29. doi: 10.1186/s12859-015-0468-5 (PMC4314935; doi:10.1186/s12859-015-0468-5)
Supplement: Additional file 1: — List of mammalian species and genome assemblies. [file 12859_2015_468_MOESM1_ESM.zip]

Archive with 1 entries (1 files):
- 12859_2015_468_MOESM1_ESM.html
